# Supplementary material for: Probing behavior of Adelges laricis Vallot (Hemiptera: Adelgidae) on Larix decidua Mill: Description and analysis of EPG waveforms
Source: PLoS One. 2021 May 18;16(5):e0251663. doi: 10.1371/journal.pone.0251663 (PMC8130970; doi:10.1371/journal.pone.0251663)
Supplement: S1 File — d–duration. N–number. Ind-per individual. (XLSX) [file pone.0251663.s001.xlsx]

## Sheet: Frequency and duration of wavef
Frequency and duration of individual EPG-recorded waveforms generated by Adelges laricis during probing on Larix decidua.
	d - duration
	N - number
	Ind - per individual
	d Anp	dAnp/1Ind	dAnp/Nnp	d Anp/N Anp/1 Ind	N Anp	N Anp/1 Ind	d C1	d AC1/1 Ind	d AC1/N AC1	d AC1/N AC1/1 Ind	d AC2	d AC2/1 Ind	d AC2/N AC2	d AC2/N AC2/1 Ind	d AC3	d AC3/1 Ind	d AC3/N AC3	d AC3/N AC3/1 Ind	d AC1+ d AC2+ d AC3	N AC1	N AC1/1 Ind	N AC2	N AC2/1 Ind	N AC3	N AC3/1 Ind	d AC1/ d AC1+ d AC2+ d AC3	d AC2/ d AC1+ d AC2+ d AC3	d AC3/ d AC1+ d AC2+ d AC3	d AE1	d AE1/1 Ind	d AE1/ N AE1	d AE1/N AE1/1 Ind	d AE2	d AE2/1 Ind	d AE2/N E2	d AE2/N AE2/1 Ind	d AE3	d AE3/1 Ind	d AE3/N AE3	d AE3/ N AE3/1 Ind	d AE1+ d AE2+ d AE3	N AE1	N AE1/1 Ind	N AE2	N AE2/1 Ind	N AE3	N AE3/1 Ind	d AE1/d AE1+ d AE2+ d AE3	d AE2/d AE1+ d AE2+ d AE3
No. replicate	1	2	3	4	5	6	7	8	9	10	11	12	13	14	15	16	17	18	19	20	21	22	23	24	25	26	27	28	29	30	31	32	33	34	35	36	37	38	39	40	41	42	43	44	45	46	47	48	49
1	0		0		0		28529	28529	28529	28529	271	271	271	271	0		0		28800	1	1	1	1	0		0.99059	0.00940972	0	0		0		0		0		0		0		0	0		0		0		0	0
2	0		0		0		1524	1524	1524	1524	0		0		0		0		1524	1	1	0		0		1	0	0	165	165	55	55	25687	25687	2140.58	2140.58	1424	1424	158.222	158.222	27276	3	3	12	12	9	9	0.00604927	0.941744
3	0		0		0		0		0		0		0		0		0		0	0		0		0		0	0	0	0		0		14454	14454	14454	14454	14346	14346	14346	14346	28800	0		1	1	1	1	0	0.501875
4	0		0		0		0		0		942	942	942	942	1129	1129	1129	1129	2071	0		1	1	1	1	0	0.454853	0.545147	782	782	55.8571	55.8571	22510	22510	703.438	703.438	3437	3437	180.895	180.895	26729	14	14	32	32	19	19	0.0292566	0.842156
5	0		0		0		0		0		11838	11838	2367.6	2367.6	0		0		11838	0		5	5	0		0	1	0	646	646	80.75	80.75	1615	1615	403.75	403.75	14701	14701	14701	14701	16962	8	8	4	4	1	1	0.0380851	0.0952128
6	0		0		0		0		0		0		0		0		0		0	0		0		0		0	0	0	1175	1175	167.857	167.857	3566	3566	324.182	324.182	24059	24059	6014.75	6014.75	28800	7	7	11	11	4	4	0.0407986	0.123819
7	0		0		0		0		0		24527	24527	2725.22	2725.22	0		0		24527	0		9	9	0		0	1	0	1434	1434	102.429	102.429	2839	2839	258.091	258.091	0		0		4273	14	14	11	11	0		0.335596	0.664404
8	0		0		0		7909	7909	1581.8	1581.8	0		0		0		0		7909	5	5	0		0		1	0	0	0		0		0		0		0		0		0	0		0		0		0	0
9	0		0		0		0		0		0		0		2649	2649	2649	2649	2649	0		0		1	1	0	0	1	187	187	31.1667	31.1667	19786	19786	1236.62	1236.62	6178	6178	561.636	561.636	26151	6	6	16	16	11	11	0.00715078	0.756606
10	0		0		0		22025	22025	7341.67	7341.67	4989	4989	1663	1663	0		0		27014	3	3	3	3	0		0.815318	0.184682	0	0		0		0		0		0		0		0	0		0		0		0	0
11	0		0		0		0		0		0		0		0		0		0	0		0		0		0	0	0	0		0		28800	28800	28800	28800	0		0		28800	0		1	1	0		0	1
12	0		0		0		6498	6498	240.667	240.667	20745	20745	691.5	691.5	0		0		27243	27	27	30	30	0		0.23852	0.76148	0	1021	1021	48.619	48.619	536	536	28.2105	28.2105	0		0		1557	21	21	19	19	0		0.655748	0.344252
13	0		0		0		550	550	183.333	183.333	570	570	285	285	2305	2305	768.333	768.333	3425	3	3	2	2	3	3	0.160584	0.166423	0.672993	272	272	45.3333	45.3333	48	48	24	24	0		0		320	6	6	2	2	0		0.85	0.15
14	0		0		0		4802	4802	436.545	436.545	6652	6652	511.692	511.692	326	326	326	326	11780	11	11	13	13	1	1	0.40764	0.564686	0.027674	2678	2678	41.8438	41.8438	14342	14342	251.614	251.614	0		0		17020	64	64	57	57	0		0.157344	0.842656
15	0		0		0		0		0		0		0		0		0		0	0		0		0		0	0	0	67	67	67	67	1983	1983	220.333	220.333	26750	26750	3343.75	3343.75	28800	1	1	9	9	8	8	0.00232639	0.0688542
16	0		0		0		0		0		0		0		0		0		0	0		0		0		0	0	0	0		0		28800	28800	28800	28800	0		0		28800	0		1	1	0		0	1
17	0		0		0		0		0		0		0		0		0		0	0		0		0		0	0	0	120	120	60	60	27187	27187	9062.33	9062.33	1493	1493	1493	1493	28800	2	2	3	3	1	1	0.00416667	0.943993
18	0		0		0		0		0		5107	5107	1702.33	1702.33	0		0		5107	0		3	3	0		0	1	0	401	401	36.4545	36.4545	23292	23292	1941	1941	0		0		23693	11	11	12	12	0		0.0169248	0.983075
19	0		0		0		0		0		0		0		0		0		0	0		0		0		0	0	0	0		0		28800	28800	28800	28800	0		0		28800	0		1	1	0		0	1
20	0		0		0		0		0		0		0		0		0		0	0		0		0		0	0	0	0		0		3328	3328	3328	3328	25472	25472	25472	25472	28800	0		1	1	1	1	0	0.115556
21	0		0		0		0		0		0		0		0		0		0	0		0		0		0	0	0	0		0		28800	28800	28800	28800	0		0		28800	0		1	1	0		0	1
22	0		0		0		0		0		0		0		0		0		0	0		0		0		0	0	0	0		0		28800	28800	28800	28800	0		0		28800	0		1	1	0		0	1
23	0		0		0		0		0		0		0		0		0		0	0		0		0		0	0	0	0		0		28800	28800	28800	28800	0		0		28800	0		1	1	0		0	1
24	0		0		0		0		0		0		0		0		0		0	0		0		0		0	0	0	0		0		28800	28800	28800	28800	0		0		28800	0		1	1	0		0	1
25	0		0		0		0		0		0		0		0		0		0	0		0		0		0	0	0	0		0		28800	28800	28800	28800	0		0		28800	0		1	1	0		0	1
26	0		0		0		0		0		0		0		0		0		0	0		0		0		0	0	0	0		0		28800	28800	28800	28800	0		0		28800	0		1	1	0		0	1
27	0		0		0		0		0		0		0		0		0		0	0		0		0		0	0	0	0		0		28800	28800	28800	28800	0		0		28800	0		1	1	0		0	1
28	0		0		0		0		0		0		0		0		0		0	0		0		0		0	0	0	38	38	38	38	6484	6484	1621	1621	22278	22278	5569.5	5569.5	28800	1	1	4	4	4	4	0.00131944	0.225139
29	0		0		0		0		0		0		0		0		0		0	0		0		0		0	0	0	61	61	61	61	28739	28739	14369.5	14369.5	0		0		28800	1	1	2	2	0		0.00211806	0.997882
30	0		0		0		0		0		0		0		0		0		0	0		0		0		0	0	0	144	144	144	144	28656	28656	14328	14328	0		0		28800	1	1	2	2	0		0.005	0.995
31	0		0		0		2394	2394	478.8	478.8	0		0		0		0		2394	5	5	0		0		1	0	0	375	375	37.5	37.5	19492	19492	1499.38	1499.38	5275	5275	1758.33	1758.33	25142	10	10	13	13	3	3	0.0149153	0.775276
32	0		0		0		0		0		4629	4629	4629	4629	0		0		4629	0		1	1	0		0	1	0	116	116	19.3333	19.3333	1728	1728	345.6	345.6	22327	22327	7442.33	7442.33	24171	6	6	5	5	3	3	0.00479914	0.0714906
33	0		0		0		888	888	444	444	9143	9143	4571.5	4571.5	0		0		10031	2	2	2	2	0		0.0885256	0.911474	0	236	236	29.5	29.5	4468	4468	279.25	279.25	14065	14065	1406.5	1406.5	18769	8	8	16	16	10	10	0.0125739	0.238052
34	0		0		0		0		0		0		0		0		0		0	0		0		0		0	0	0	0		0		28800	28800	28800	28800	0		0		28800	0		1	1	0		0	1
35	0		0		0		21671	21671	637.382	637.382	0		0		0		0		21671	34	34	0		0		1	0	0	365	365	8.90244	8.90244	6486	6486	158.195	158.195	0		0		6851	41	41	41	41	0		0.0532769	0.946723
36	0		0		0		3539	3539	1769.5	1769.5	0		0		0		0		3539	2	2	0		0		1	0	0	25	25	25	25	25084	25084	12542	12542	0		0		25109	1	1	2	2	0		0.000995659	0.999004
37	0		0		0		2915	2915	728.75	728.75	2562	2562	427	427	3553	3553	888.25	888.25	9030	4	4	6	6	4	4	0.322813	0.283721	0.393466	464	464	9.66667	9.66667	18827	18827	392.229	392.229	0		0		19291	48	48	48	48	0		0.0240527	0.975947
38	0		0		0		1140	1140	1140	1140	0		0		0		0		1140	1	1	0		0		1	0	0	26	26	13	13	27634	27634	13817	13817	0		0		27660	2	2	2	2	0		0.000939986	0.99906
39	0		0		0		2066	2066	2066	2066	11969	11969	2992.25	2992.25	0		0		14035	1	1	4	4	0		0.147203	0.852797	0	134	134	22.3333	22.3333	87	87	43.5	43.5	384	384	128	128	605	6	6	2	2	3	3	0.221488	0.143802
40	0		0		0		0		0		0		0		0		0		0	0		0		0		0	0	0	0		0		28800	28800	28800	28800	0		0		28800	0		1	1	0		0	1
41	0		0		0		0		0		0		0		0		0		0	0		0		0		0	0	0	0		0		28800	28800	28800	28800	0		0		28800	0		1	1	0		0	1
42	0		0		0		966	966	322	322	2338	2338	259.778	259.778	0		0		3304	3	3	9	9	0		0.292373	0.707627	0	551	551	15.3056	15.3056	24313	24313	657.108	657.108	0		0		24864	36	36	37	37	0		0.0221606	0.977839
43	0		0		0		0		0		0		0		0		0		0	0		0		0		0	0	0	23	23	23	23	28777	28777	14388.5	14388.5	0		0		28800	1	1	2	2	0		0.000798611	0.999201
44	0		0		0		0		0		0		0		0		0		0	0		0		0		0	0	0	104	104	26	26	28696	28696	5739.2	5739.2	0		0		28800	4	4	5	5	0		0.00361111	0.996389
45	0		0		0		666	666	666	666	5123	5123	320.188	320.188	1524	1524	508	508	7313	1	1	16	16	3	3	0.0910707	0.700533	0.208396	947	947	22.0233	22.0233	18502	18502	420.5	420.5	0		0		19449	43	43	44	44	0		0.0486914	0.951309
46	0		0		0		453	453	453	453	0		0		0		0		453	1	1	0		0		1	0	0	309	309	34.3333	34.3333	17804	17804	937.053	937.053	10234	10234	852.833	852.833	28347	9	9	19	19	12	12	0.0109006	0.628074
47	0		0		0		0		0		0		0		0		0		0	0		0		0		0	0	0	25	25	8.33333	8.33333	28775	28775	7193.75	7193.75	0		0		28800	3	3	4	4	0		0.000868056	0.999132
48	10452	10452	10452	10452	1	1	1420	1420	1420	1420	0		0		0		0		1420	1	1	0		0		1	0	0	0		0		0		0		16928	16928	16928	16928	16928	0		0		1	1	0	0
49	22718	22718	22718	22718	1	1	0		0		0		0		0		0		0	0		0		0		0	0	0	0		0		0		0		0		0		0	0		0		0		0	0
50	0		0		0		1332	1332	333	333	2441	2441	135.611	135.611	886	886	295.333	295.333	4659	4	4	18	18	3	3	0.285898	0.523932	0.19017	233	233	4.95745	4.95745	23908	23908	519.739	519.739	0		0		24141	47	47	46	46	0		0.00965163	0.990348
51	0		0		0		0		0		0		0		0		0		0	0		0		0		0	0	0	24	24	8	8	28776	28776	7194	7194	0		0		28800	3	3	4	4	0		0.000833333	0.999167
52	1422	1422	474	474	3	3	7092	7092	472.8	472.8	3527	3527	503.857	503.857	5745	5745	1149	1149	16364	15	15	7	7	5	5	0.43339	0.215534	0.351076	634	634	30.1905	30.1905	3016	3016	177.412	177.412	3882	3882	1941	1941	7532	21	21	17	17	2	2	0.0841742	0.400425
53	0		0		0		279	279	93	93	4483	4483	344.846	344.846	0		0		4762	3	3	13	13	0		0.0585888	0.941411	0	509	509	7.95312	7.95312	22649	22649	348.446	348.446	0		0		23158	64	64	65	65	0		0.0219794	0.978021
54	0		0		0		0		0		7258	7258	2419.33	2419.33	0		0		7258	0		3	3	0		0	1	0	56	56	28	28	21418	21418	7139.33	7139.33	0		0		21474	2	2	3	3	0		0.0026078	0.997392
55	0		0		0		0		0		0		0		0		0		0	0		0		0		0	0	0	78	78	7.09091	7.09091	22849	22849	1632.07	1632.07	5873	5873	1957.67	1957.67	28800	11	11	14	14	3	3	0.00270833	0.793368
56	1112	1112	1112	1112	1	1	5221	5221	2610.5	2610.5	0		0		0		0		5221	2	2	0		0		1	0	0	13	13	13	13	0		0		4903	4903	4903	4903	4916	1	1	0		1	1	0.00264443	0
57	0		0		0		0		0		0		0		0		0		0	0		0		0		0	0	0	0		0		28800	28800	28800	28800	0		0		28800	0		1	1	0		0	1
58	0		0		0		27074	27074	13537	13537	0		0		0		0		27074	2	2	0		0		1	0	0	33	33	33	33	1693	1693	846.5	846.5	0		0		1726	1	1	2	2	0		0.0191194	0.980881
59	0		0		0		650	650	650	650	208	208	208	208	0		0		858	1	1	1	1	0		0.757576	0.242424	0	188	188	23.5	23.5	4483	4483	213.476	213.476	23271	23271	1551.4	1551.4	27942	8	8	21	21	15	15	0.00672822	0.160439
60	0		0		0		839	839	419.5	419.5	1228	1228	245.6	245.6	0		0		2067	2	2	5	5	0		0.405902	0.594098	0	322	322	16.1	16.1	4921	4921	205.042	205.042	21490	21490	1790.83	1790.83	26733	20	20	24	24	12	12	0.012045	0.18408
61	0		0		0		0		0		0		0		0		0		0	0		0		0		0	0	0	101	101	33.6667	33.6667	1013	1013	202.6	202.6	27686	27686	9228.67	9228.67	28800	3	3	5	5	3	3	0.00350694	0.0351736
62	0		0		0		0		0		0		0		0		0		0	0		0		0		0	0	0	74	74	37	37	27061	27061	4510.17	4510.17	1665	1665	555	555	28800	2	2	6	6	3	3	0.00256944	0.939618
63	0		0		0		0		0		0		0		0		0		0	0		0		0		0	0	0	0		0		28800	28800	0		0		0		28800	0		1	1	0		0	1
64	2061	2061	2061	2061	1	1	10998	10998	646.941	646.941	996	996	498	498	0		0		11994	17	17	2	2	0		0.916958	0.0830415	0	140	140	70	70	0		0		0		0		140	2	2	0		0		1	0
65	0		0		0		126	126	126	126	0		0		0		0		126	1	1	0		0		1	0	0	61	61	30.5	30.5	45	45	22.5	22.5	28568	28568	14284	14284	28674	2	2	2	2	2	2	0.00212736	0.00156937
66	0		0		0		0		0		0		0		0		0		0	0		0		0		0	0	0	0		0		28800	28800	28800		0		0		28800	0		1	1	0		0	1
67	0		0		0		0		0		0		0		0		0		0	0		0		0		0	0	0	0		0		28800	28800	28800		0		0		28800	0		1	1	0		0	1
68	0		0		0		0		0		0		0		0		0		0	0		0		0		0	0	0	0		0		28800	28800	28800		0		0		28800	0		1	1	0		0	1
69	0		0		0		787	787	393.5	393.5	0		0		11397	11397	1628.14	1628.14	12184	2	2	0		7	7	0.0645929	0	0.935407	0		0		0		0		0		0		0	0		0		0		0	0
70	0		0		0		0		0		0		0		0		0		0	0		0		0		0	0	0	0		0		0		0		28800	28800	0		28800	0		0		1	1	0	0
71	0		0		0		0		0		0		0		0		0		0	0		0		0		0	0	0	27	27	27	27	3698	3698	246.533	246.533	25075	25075	1791.07	1791.07	28800	1	1	15	15	14	14	0.0009375	0.128403
72	0		0		0		2304	2304	1152	1152	13957	13957	516.926	516.926	0		0		16261	2	2	27	27	0		0.141689	0.858311	0	0		0		0		0		0		0		0	0		0		0		0	0
73	0		0		0		0		0		0		0		0		0		0	0		0		0		0	0	0	0		0		28800	28800	28800		0		0		28800	0		1	1	0		0	1
74	0		0		0		0		0		2009	2009	1004.5	1004.5	0		0		2009	0		2	2	0		0	1	0	620	620	16.3158	16.3158	13124	13124	328.1	328.1	13047	13047	1630.88	1630.88	26791	38	38	40	40	8	8	0.0231421	0.489866
75	0		0		0		4661	4661	332.929	332.929	5698	5698	299.895	299.895	337	337	337	337	10696	14	14	19	19	1	1	0.43577	0.532723	0.0315071	1459	1459	18.0123	18.0123	7453	7453	84.6932	84.6932	6294	6294	699.333	699.333	15206	81	81	88	88	9	9	0.095949	0.490135
76	0		0		0		3710	3710	265	265	5115	5115	204.6	204.6	3641	3641	280.077	280.077	12466	14	14	25	25	13	13	0.297609	0.410316	0.292074	2525	2525	18.4307	18.4307	8347	8347	62.291	62.291	853	853	284.333	284.333	11725	137	137	134	134	3	3	0.215352	0.711898
77	0		0		0		0		0		0		0		0		0		0	0		0		0		0	0	0	45	45	15	15	27879	27879	3484.88	3484.88	876	876	219	219	28800	3	3	8	8	4	4	0.0015625	0.968021
78	0		0		0		0		0		833	833	208.25	208.25	0		0		833	0		4	4	0		0	1	0	740	740	32.1739	32.1739	26771	26771	1070.84	1070.84	456	456	228	228	27967	23	23	25	25	2	2	0.0264598	0.957235
79	0		0		0		0		0		26337	26337	8779	8779	0		0		26337	0		3	3	0		0	1	0	63	63	21	21	2400	2400	800	800	0		0		2463	3	3	3	3	0		0.0255786	0.974421
80	0		0		0		0		0		0		0		0		0		0	0		0		0		0	0	0	181	181	13.9231	13.9231	28619	28619	2044.21	2044.21	0		0		28800	13	13	14	14	0		0.00628472	0.993715
81	0		0		0		17067	17067	17067	17067	0		0		0		0		17067	1	1	0		0		1	0	0	0		0		0		0		0		0		0	0		0		0		0	0
82	0		0		0		0		0		0		0		0		0		0	0		0		0		0	0	0	187	187	46.75	46.75	28613	28613	5722.6	5722.6	0		0		28800	4	4	5	5	0		0.00649306	0.993507
83	0		0		0		0		0		0		0		0		0		0	0		0		0		0	0	0	0		0		28800	28800	28800		0		0		28800	0		1	1	0		0	1
84	0		0		0		5955	5955	2977.5	2977.5	0		0		0		0		5955	2	2	0		0		1	0	0	52	52	13	13	22793	22793	4558.6	4558.6	0		0		22845	4	4	5	5	0		0.00227621	0.997724
[truncated: 7 more columns]
