# Supplementary material for: Probing behavior of Adelges laricis Vallot (Hemiptera: Adelgidae) on Larix decidua Mill: Description and analysis of EPG waveforms
Source: PLoS One. 2021 May 18;16(5):e0251663. doi: 10.1371/journal.pone.0251663 (PMC8130970; doi:10.1371/journal.pone.0251663)
Supplement: S2 File — d–duration. N–number. Ind-per individual. (XLSX) [file pone.0251663.s002.xlsx]

## Sheet: Potential drops during AC phase
		Potential drops during AC phase stylet activities of Adelges laricis on Larix decidua.
			d - duration
			N - number
			Ind - per individual
	Recordings
	No.	d AC1	d AC2	d AC3	d AC1+ d AC2+ d AC3	N AC1	N AC2	N AC3	N Apd1	d Apd1	d Apd1/N Apd1	N Apd1/1 min AC	d Apd2	N Apd2	d Apd2/N Apd2	N Apd2/1 min AC	N Apd1+ N Apd2	N Apd1/N Apd1+ N Apd2	N Apd2/N Apd1+N Apd2
	1	28529	271	0	28800	1	1	0	5	10.48	2.096	0.0104167					5	1	0
	2	0	942	1129	2071	0	1	1	128	211.33	1.65102	3.70835	9.89	1	9.89	0.0289715	129	0.992248	0.00775194
	3	0	0	2649	2649	0	0	1	172	252.02	1.46523	3.89581	252.93	20	12.6465	0.453001	192	0.895833	0.104167
	4	22025	4989	0	27014	3	3	0	492	1575.1	3.20142	1.09277					492	1	0
	5	6498	20745	0	27243	27	30	0	4185	7579.34	1.81107	9.21705					4185	1	0
	6	550	570	2305	3425	3	2	3	20	33.04	1.652	0.350365	44.96	4	11.24	0.070073	24	0.833333	0.166667
	7	4802	6652	326	11780	11	13	1	284	490.16	1.72592	1.44652	5.03	1	5.03	0.198807	285	0.996491	0.00350877
	8	0	5107	0	5107	0	3	0	338	353.44	1.04568	3.97102					338	1	0
	9	0	4629	0	4629	0	1	0	562	668.94	1.19028	7.28451					562	1	0
	10	2915	2562	3553	9030	4	6	4	338	260.71	0.771331	2.24585	23.51	2	11.755	0.013289	340	0.994118	0.00588235
	11	966	2338	0	3304	3	9	0	62	32.99	0.532097	1.12591					62	1	0
	12	666	5123	1524	7313	1	16	3	275	373.28	1.35738	2.25626	73.44	11	6.67636	0.0902502	286	0.961538	0.0384615
	13	1332	2441	886	4659	4	18	3	174	46.24	0.265747	2.24082	224.41	19	11.8111	0.244688	193	0.901554	0.0984456
	14	7092	3527	5745	16364	15	7	5	361	111.3	0.30831	1.32364	62.74	11	5.70364	0.0403324	372	0.97043	0.0295699
	15	279	4483	0	4762	3	13	0	343	124.82	0.363907	4.32171					343	1	0
	16	0	7258	0	7258	0	3	0	872	447.38	0.51305	7.2086					872	1	0
	17	650	208	0	858	1	1	0	3	3.07	1.02333	0.20979					3	1	0
	18	839	1228	0	2067	2	5	0	307	252.13	0.82127	8.91147					307	1	0
	19	10998	996	0	11994	17	2	0	4	2.43	0.6075	0.02001					4	1	0
	20	787	0	11397	12184	2	0	7	4220	1127.79	0.26725	20.7814	985.3	94	10.4819	0.462902	4314	0.97821	0.0217895
	21	0	2009	0	2009	0	2	0	270	244.64	0.906074	8.06371					270	1	0
	22	4661	5698	337	10696	14	19	1	1391	1280.53	0.920582	7.80292	10.47	1	10.47	0.00560957	1392	0.999282	0.000718391
	23	3710	5115	3641	12466	14	25	13	451	428.11	0.949246	2.1707	120.31	16	7.51937	0.0770095	467	0.965739	0.0342612
	24	0	833	0	833	0	4	0	12	13.65	1.1375	0.864346					12	1	0
