# Supplementary material for: Probing behavior of Adelges laricis Vallot (Hemiptera: Adelgidae) on Larix decidua Mill: Description and analysis of EPG waveforms
Source: PLoS One. 2021 May 18;16(5):e0251663. doi: 10.1371/journal.pone.0251663 (PMC8130970; doi:10.1371/journal.pone.0251663)
Supplement: S3 File — (XLSX) [file pone.0251663.s003.xlsx]

## Sheet: % of various activ
	Proportion (%) of various non-probing and probing activities during the 8 h EPG-recordings of Adelges laricis on Larix decidua.
		Time (sec)	8h = 28800 seconds
	No. replicate	np.	AC1	AC2	AC3	AE1	AE2	AE3	AG
	1	0	28529	271	0	0	0	0	0
	2	0	1524	0	0	165	25687	1424	0
	3	0	0	0	0	0	14454	14346	0
	4	0	0	942	1129	782	22510	3437	0
	5	0	0	11838	0	646	1615	14701	0
	6	0	0	0	0	1175	3566	24059	0
	7	0	0	24527	0	1434	2839	0	0
	8	0	7909	0	0	0	0	0	20891
	9	0	0	0	2649	187	19786	6178	0
	10	0	22025	4989	0	0	0	0	1786
	11	0	0	0	0	0	28800	0	0
	12	0	6498	20745	0	1021	536	0	0
	13	0	550	570	2305	272	48	0	25055
	14	0	4802	6652	326	2678	14342	0	0
	15	0	0	0	0	67	1983	26750	0
	16	0	0	0	0	0	28800	0	0
	17	0	0	0	0	120	27187	1493	0
	18	0	0	5107	0	401	23292	0	0
	19	0	0	0	0	0	28800	0	0
	20	0	0	0	0	0	3328	25472	0
	21	0	0	0	0	0	28800	0	0
	22	0	0	0	0	0	28800	0	0
	23	0	0	0	0	0	28800	0	0
	24	0	0	0	0	0	28800	0	0
	25	0	0	0	0	0	28800	0	0
	26	0	0	0	0	0	28800	0	0
	27	0	0	0	0	0	28800	0	0
	28	0	0	0	0	38	6484	22278	0
	29	0	0	0	0	61	28739	0	0
	30	0	0	0	0	144	28656	0	0
	31	0	2394	0	0	375	19492	5275	1264
	32	0	0	4629	0	116	1728	22327	0
	33	0	888	9143	0	236	4468	14065	0
	34	0	0	0	0	0	28800	0	0
	35	0	21671	0	0	365	6486	0	278
	36	0	3539	0	0	25	25084	0	152
	37	0	2915	2562	3553	464	18827	0	479
	38	0	1140	0	0	26	27634	0	0
	39	0	2066	11969	0	134	87	384	14160
	40	0	0	0	0	0	28800	0	0
	41	0	0	0	0	0	28800	0	0
	42	0	966	2338	0	551	24313	0	632
	43	0	0	0	0	23	28777	0	0
	44	0	0	0	0	104	28696	0	0
	45	0	666	5123	1524	947	18502	0	2038
	46	0	453	0	0	309	17804	10234	0
	47	0	0	0	0	25	28775	0	0
	48	10452	1420	0	0	0	0	16928	0
	49	22718	0	0	0	0	0	0	6082
	50	0	1332	2441	886	233	23908	0	0
	51	0	0	0	0	24	28776	0	0
	52	1422	7092	3527	5745	634	3016	3882	3482
	53	0	279	4483	0	509	22649	0	880
	54	0	0	7258	0	56	21418	0	68
	55	0	0	0	0	78	22849	5873	0
	56	1112	5221	0	0	13	0	4903	17551
	57	0	0	0	0	0	28800	0	0
	58	0	27074	0	0	33	1693	0	0
	59	0	650	208	0	188	4483	23271	0
	60	0	839	1228	0	322	4921	21490	0
	61	0	0	0	0	101	1013	27686	0
	62	0	0	0	0	74	27061	1665	0
	63	0	0	0	0	0	28800	0	0
	64	2061	10998	996	0	140	0	0	14605
	65	0	126	0	0	61	45	28568	0
	66	0	0	0	0	0	28800	0	0
	67	0	0	0	0	0	28800	0	0
	68	0	0	0	0	0	28800	0	0
	69	0	787	0	11397	0	0	0	16616
	70	0	0	0	0	0	0	28800	0
	71	0	0	0	0	27	3698	25075	0
	72	0	2304	13957	0	0	0	0	12539
	73	0	0	0	0	0	28800	0	0
	74	0	0	2009	0	620	13124	13047	0
	75	0	4661	5698	337	1459	7453	6294	2898
	76	0	3710	5115	3641	2525	8347	853	4609
	77	0	0	0	0	45	27879	876	0
	78	0	0	833	0	740	26771	456	0
	79	0	0	26337	0	63	2400	0	0
	80	0	0	0	0	181	28619	0	0
	81	0	17067	0	0	0	0	0	11733
	82	0	0	0	0	187	28613	0	0
	83	0	0	0	0	0	28800	0	0
	84	0	5955	0	0	52	22793	0	0
		37765	198050	185495	33492	21256	1383254	402090	157798
		84	84	84	84	84	84	84	84
		449.583	2357.74	2208.27	398.714	253.048	16467.3	4786.79	1878.55
		1.56105	8.18659	7.66762	1.38442	0.878638	57.1782	16.6208	6.52273	100
