# Supplementary material for: Probing behavior of Adelges laricis Vallot (Hemiptera: Adelgidae) on Larix decidua Mill: Description and analysis of EPG waveforms
Source: PLoS One. 2021 May 18;16(5):e0251663. doi: 10.1371/journal.pone.0251663 (PMC8130970; doi:10.1371/journal.pone.0251663)
Supplement: S4 File — (XLSX) [file pone.0251663.s004.xlsx]

## Sheet: Sequential changes
Sequential changes in the probing behavior of Adelges laricis on Larix decidua.
	Time (sec)				0h									1h									2h									3h									4h
No. replicate	Anp	AC1	AC2	AC3	AE1	AE2	AE3	AG	SUM	Anp	AC1	AC2	AC3	AE1	AE2	AE3	AG	SUM	Anp	AC1	AC2	AC3	AE1	AE2	AE3	AG	SUM	Anp	AC1	AC2	AC3	AE1	AE2	AE3	AG	SUM	Anp	AC1	AC2	AC3	AE1	AE2	AE3	AG	SUM	Anp	AC1	AC2	AC3
1	0	3600	0	0	0	0	0	0	3600	0	3329	271	0	0	0	0	0	3600	0	3600	0	0	0	0	0	0	3600	0	3600	0	0	0	0	0	0	3600	0	3600	0	0	0	0	0	0	3600	0	3600	0	0
2	0	3600	0	0	0	0	0	0	3600	0	1524	0	0	62	2014	0	0	3600	0	0	0	0	102	3422	76	0	3600	0	0	0	0	0	2898	702	0	3600	0	0	0	0		2954	646	0	3600	0	0	0	0
3	0	0	0	0	0	0	3600	0	3600	0	0	0	0	0	0	3600	0	3600	0	0	0	0	0	0	3600	0	3600	0	0	0	0	0	0	3600	0	3600	0	0	0	0	54	3546		0	3600	0	0	0	0
4	0	0	0	0	0	3600	0	0	3600	0	0	0	1129	250	2022	199	0	3600	0	0	149	0	245	2041	1165	0	3600	0	0	811	0	172	1940	677	0	3600	0	0	0	0	98	2108	1394	0	3600	0	0	0	0
5	0	0	3600	0	0	0	0	0	3600	0	0	3600	0	0	0	0	0	3600	0	0	3443	0	157	0	0	0	3600	0	0	3368	0	232	0	0	0	3600	0	0	1427	0	257	1615	301	0	3600	0	0	0	0
6	0	0	0	0	0	3600	0	0	3600	0	0	0	0	1136	2309	155	0	3600	0	0	0	0	0	1296	2304	0	3600	0	0	0	0	0	0	3600	0	3600	0	0	0	0	0	0	3600	0	3600	0	0	0	0
7	0	0	3600	0	0	0	0	0	3600	0	0	3600	0	0	0	0	0	3600	0	0	3600	0	0	0	0	0	3600	0	0	2835	0	651	114	0	0	3600	0	0	3377	0	205	18	0	0	3600	0	0	1230	0
8	0	3600	0	0	0	0	0	0	3600	0	1827	0	0	0	0	0	1773	3600	0	3600	0	0	0	0	0	0	3600	0	2442	0	0	0	0	0	1158	3600	0	1	0	0	0	0	0	3599	3600	0	0	0	0
9	0	0	0	3600	0	0	0	0	3600	0	0	0	2649	117	447	387	0	3600	0	0	0	0	70	307	3223	0	3600	0	0	0	0	0	1033	2567	0	3600	0	0	0	0	0	3600	0	0	3600	0	0	0	0
10	0	0	3600	0	0	0	0	0	3600	0	0	3600	0	0	0	0	0	3600	0	0	3600	0	0	0	0	0	3600	0	0	3600	0	0	0	0	0	3600	0	0	3600	0	0	0	0	0	3600	0	0	3600	0
11	0	0	0	0	0	3600	0	0	3600	0	0	0	0	0	3600	0	0	3600	0	0	0	0	0	3600	0	0	3600	0	0	0	0	0	3600	0	0	3600	0	0	0	0	0	3600	0	0	3600	0	0	0	0
12	0	3600	0	0	0	0	0	0	3600	0	1550	2050	0	0	0	0	0	3600	0	556	2963	0	61	20	0	0	3600	0	266	2966	0	268	100	0	0	3600	0	751	2359	0	315	175	0	0	3600	0	506.99	3093.01	0
13	0	3600	0	0	0	0	0	0	3600	0	76	0	0	0	0	0	3524	3600	0	474	40	0	54	0	0	3032	3600	0	0	529	2305	218	48	0	500	3600	0	0	0	0	0	0	0	3600	3600	0	0	0	0
14	0	3600	0	0	0	0	0	0	3600	0	1605	1095	0	186	714	0	0	3600	0	318	0	0	266	3016	0	0	3600	0	691	1081	0	271	1557	0	0	3600	0	87	0	0	54	3459		0	3600	0	67	884	326
15	0	0	0	0	0	3600	0	0	3600	0	0	0	0	0	1489	2111	0	3600	0	0	0	0	0	0	3600	0	3600	0	0	0	0	0	0	3600	0	3600	0	0	0	0	0	0	3600	0	3600	0	0	0	0
16	0	0	0	0	0	3600	0	0	3600	0	0	0	0	0	3600	0	0	3600	0	0	0	0	0	3600	0	0	3600	0	0	0	0	0	3600	0	0	3600	0	0	0	0	0	3600	0	0	3600	0	0	0	0
17	0	0	0	0	0	3600	0	0	3600	0	0	0	0	55	3545	0	0	3600	0	0	0	0	0	3600	0	0	3600	0	0	0	0	0	3600	0	0	3600	0	0	0	0	0	3600	0	0	3600	0	0	0	0
18	0	0	0	0	0	3600	0	0	3600	0	0	0	0	0	3600	0	0	3600	0	0	0	0	49	3551	0	0	3600	0	0	0	0	0	3600	0	0	3600	0	0	397	0	0	3203	0	0	3600	0	0	3310	0
19	0	0	0	0	0	3600	0	0	3600	0	0	0	0	0	3600	0	0	3600	0	0	0	0	0	3600	0	0	3600	0	0	0	0	0	3600	0	0	3600	0	0	0	0	0	3600	0	0	3600	0	0	0	0
20	0	0	0	0	0	3600	0	0	3600	0	0	0	0	0	3328	272	0	3600	0	0	0	0	0	0	3600	0	3600	0	0	0	0	0	0	3600	0	3600	0	0	0	0	0	0	3600	0	3600	0	0	0	0
21	0	0	0	0	0	3600	0	0	3600	0	0	0	0	0	3600	0	0	3600	0	0	0	0	0	3600	0	0	3600	0	0	0	0	0	3600	0	0	3600	0	0	0	0	0	3600	0	0	3600	0	0	0	0
22	0	0	0	0	0	3600	0	0	3600	0	0	0	0	0	3600	0	0	3600	0	0	0	0	0	3600	0	0	3600	0	0	0	0	0	3600	0	0	3600	0	0	0	0	0	3600	0	0	3600	0	0	0	0
23	0	0	0	0	0	3600	0	0	3600	0	0	0	0	0	3600	0	0	3600	0	0	0	0	0	3600	0	0	3600	0	0	0	0	0	3600	0	0	3600	0	0	0	0	0	3600	0	0	3600	0	0	0	0
24	0	0	0	0	0	3600	0	0	3600	0	0	0	0	0	3600	0	0	3600	0	0	0	0	0	3600	0	0	3600	0	0	0	0	0	3600	0	0	3600	0	0	0	0	0	3600	0	0	3600	0	0	0	0
25	0	0	0	0	0	3600	0	0	3600	0	0	0	0	0	3600	0	0	3600	0	0	0	0	0	3600	0	0	3600	0	0	0	0	0	3600	0	0	3600	0	0	0	0	0	3600	0	0	3600	0	0	0	0
26	0	0	0	0	0	3600	0	0	3600	0	0	0	0	0	3600	0	0	3600	0	0	0	0	0	3600	0	0	3600	0	0	0	0	0	3600	0	0	3600	0	0	0	0	0	3600	0	0	3600	0	0	0	0
27	0	0	0	0	0	3600	0	0	3600	0	0	0	0	0	3600	0	0	3600	0	0	0	0	0	3600	0	0	3600	0	0	0	0	0	3600	0	0	3600	0	0	0	0	0	3600	0	0	3600	0	0	0	0
28	0	0	0	0	0	0	3600	0	3600	0	0	0	0	0	0	3600	0	3600	0	0	0	0	39	3295	266	0	3600	0	0	0	0	0	1354	2246	0	3600	0	0	0	0	0	0	3600	0	3600	0	0	0	0
29	0	0	0	0	0	3600	0	0	3600	0	0	0	0	61	3539	0	0	3600	0	0	0	0	0	3600	0	0	3600	0	0	0	0	0	3600	0	0	3600	0	0	0	0	0	3600	0	0	3600	0	0	0	0
30	0	0	0	0	0	0	3600	0	3600	0	0	0	0	0	0	3600	0	3600	0	0	0	0	0	0	3600	0	3600	0	0	0	0	0	0	3600	0	3600	0	0	0	0	0	0	3600	0	3600	0	0	0	0
31	0	0	0	0	0	3600	0	0	3600	0	27	0	0	0	3573	0	0	3600	0	409	0	0	47	3037	107	0	3600	0	0	0	0	132	3468	0	0	3600	0	0	0	0	63	3537	0	0	3600	0	117	0	0
32	0	0	0	0	0	0	3600	0	3600	0	0	2820.77	0	0	0	779	0	3599.77	0	0	1807.91	0	67	1725	0	0	3599.91	0	0	0	0	49	3	3548	0	3600	0	0	0	0	0	0	3600	0	3600	0	0	0	0
33	0	3600	0	0	0	0	0	0	3600	0	52	2891	0	0	18	639	0	3600	0	0	0	0	24	3576	0	0	3600	0	0	0	0	102	779	2719	0	3600	0	836	0	0	53	1298	1413	0	3600	0	0	0	0
34	0	0	0	0	0	3600	0	0	3600	0	0	0	0	0	3600	0	0	3600	0	0	0	0	0	3600	0	0	3600	0	0	0	0	0	3600	0	0	3600	0	0	0	0	0	3600		0	3600	0	0	0	0
35	0	3600	0	0	0	0	0	0	3600	0	3326.34	0	0	28	246	0	0	3600.34	0	3236.28	0	0	147.37	216.35	0	0	3600	0	3031	0	0	121	448	0	0	3600	0	2865.27	0	0	9.29	447.09	0	278.35	3600	0	2307.11	0	0
36	0	0	0	0	0	3600	0	0	3600	0	913	0	0	0	2687	0	0	3600	0	2625	0	0	25	798	0	152	3600	0	0	0	0	0	3600	0	0	3600	0	0	0	0	0	3600	0	0	3600	0	0	0	0
37	0	0	0	0	0	3600	0	0	3600	0	0	0	0	39	3561	0	0	3600	0	0	0	710.85	72.31	2816.84	0	0	3600	0	468.22	438.98	579.05	25	1610	0	479	3600.25	0	656.77	1878.3	0	57	1008	0	0	3600.07	0	1790.11	0	1541.68
38	0	3600	0	0	0	0	0	0	3600	0	1140	0	0	6	2454	0	0	3600	0	0	0	0	0	3600	0	0	3600	0	0	0	0	19	3581	0	0	3600	0	0	0	0	0	3600	0	0	3600	0	0	0	0
39	0	0	0	0	0	0	0	3600	3600	0	3188	0	0	0	0	47	365	3600	0	411	3061	0	41	87	0	0	3600	0	0	3600	0	0	0	0	0	3600	0	0	3123	0	93	0	384	0	3600	0	0	1892	0
40	0	0	0	0	0	3600	0	0	3600	0	0	0	0	0	3600	0	0	3600	0	0	0	0	0	3600	0	0	3600	0	0	0	0	0	3600	0	0	3600	0	0	0	0	0	3600	0	0	3600	0	0	0	0
41	0	0	0	0	0	3600	0	0	3600	0	0	0	0	0	3600	0	0	3600	0	0	0	0	0	3600	0	0	3600	0	0	0	0	0	3600	0	0	3600	0	0	0	0	0	3600	0	0	3600	0	0	0	0
42	0	0	0	0	0	3600	0	0	3600	0	0	0	0	20	3580	0	0	3600	0	0	0	0	19	3581	0	0	3600	0	0	0	0	37	3563	0	0	3600	0	0	0	0	9	3591	0	0	3600	0	621	0	0
43	0	0	0	0	0	3600	0	0	3600	0	0	0	0	0	3600	0	0	3600	0	0	0	0	0	3600	0	0	3600	0	0	0	0	23	3577	0	0	3600	0	0	0	0	0	3600	0	0	3600	0	0	0	0
44	0	0	0	0	0	3600	0	0	3600	0	0	0	0	0	3600	0	0	3600	0	0	0	0	0	3600	0	0	3600	0	0	0	0	0	3600	0	0	3600	0	0	0	0	17	3583	0	0	3600	0	0	0	0
45	0	0	0	0	0	3600	0	0	3600	0	0	0	0	0	3600	0	0	3600	0	0	0	0	0	3600	0	0	3600	0	0	1291.64	0	96	2212.78	0	0	3600.42	0	0	29	0	0	69	3502	0	3600	0	0	651	0
46	0	3600	0	0	0	0	0	0	3600	0	453	0	0	74	114	2959	0	3600	0	0	0	0	84	1659	1857	0	3600	0	0	0	0	60	887	2653	0	3600	0	0	0	0	42	2147	1411	0	3600	0	0	0	0
47	0	0	0	0	0	3600	0	0	3600	0	0	0	0	0	3600	0	0	3600	0	0	0	0	0	3600	0	0	3600	0	0	0	0	0	3600	0	0	3600	0	0	0	0	9	3591	0	0	3600	0	0	0	0
48	0	0	0	0	0	0	3600	0	3600	0	0	0	0	0	0	3600	0	3600	0	0	0	0	0	0	3600	0	3600	0	0	0	0	0	0	3600	0	3600	0	0	0	0	0	0	3600	0	3600	0	1072	0	0
49	0	0	0	0	0	0	0	3600	3600	0	0	0	0	0	0	0	3600	3600	1118	0	0	0	0	0	0	2482	3600	3600	0	0	0	0	0	0	0	3600	3600	0	0	0	0	0	0	0	3600	3600	0	0	0
50	0	0	0	0	0	3600	0	0	3600	0	822	405	771	43	1559	0	0	3600	0	511	2035	115	161	778	0	0	3600	0	0	0	0	21	3579	0	0	3600	0	0	0	0	8	3592	0	0	3600	0	0	0	0
51	0	0	0	0	0	3600	0	0	3600	0	0	0	0	0	3600	0	0	3600	0	0	0	0	7	3593	0	0	3600	0	0	0	0	0	3600	0	0	3600	0	0	0	0	12	3588	0	0	3600	0	0	0	0
52	3600	0	0	0	0	0	0	0	3600	38	1216	1155	770	255	166	0	0	3600	0	1801	0	1290	114	239	156	0	3600	0	295	0	0	65	1585	1618	37	3600	0	870	0	0	30	591	2109	0	3600	1053	2185	0	0
53	0	3600	0	0	0	0	0	0	3600	0	46.95	247.56	0	189	3117	0	0	3600.51	0	4.65	713.29	0	52	2543	0	287	3599.94	0	227.25	2483.86	0	106	190	0	593	3600.11	0	0	726.13	0	102	2772	0	0	3600.13	0	0	0	0
54	0	0	0	0	0	3600	0	0	3600	0	0	0	0	0	3600	0	0	3600	0	0	0	0	0	3600	0	0	3600	0	0	2832	0	0	768	0	0	3600	0	0	1952	0	51	1529	0	68	3600	0	0	2474	0
55	0	0	0	0	0	3600	0	0	3600	0	0	0	0	26	3371	203	0	3600	0	0	0	0	0	1362	2238	0	3600	0	0	0	0	2306	1294	0	0	3600	0	0	0	0	22	2495	1083	0	3600	0	0	0	0
56	3600	0	0	0	0	0	0	0	3600	1112	2488	0	0	0	0	0	0	3600	0	2277	0	0	0	0	0	1323	3600	0	0	0	0	0	0	0	3600	3600	0	0	0	0	0	0	0	3600	3600	0	0	0	0
57	0	0	0	0	0	3600	0	0	3600	0	0	0	0	0	3600	0	0	3600	0	0	0	0	0	3600	0	0	3600	0	0	0	0	0	3600	0	0	3600	0	0	0	0	0	3600	0	0	3600	0	0	0	0
58	0	0	0	0	0	3600	0	0	3600	0	1874	0	0	33	1693	0	0	3600	0	3600	0	0	0	0	0	0	3600	0	3600	0	0	0	0	0	0	3600	0	3600	0	0	0	0	0	0	3600	0	3600	0	0
59	0	3600	0	0	0	0	0	0	3600	0	651	208	0	47	2694	0	0	3600	0	0	0	0	23	217	3360	0	3600	0	0	0	0	0	541	3059	0	3600	0	0	0	0	29	195	3376	0	3600	0	0	0	0
60	0	0	0	0	0	3600	0	0	3600	0	0	0	0	16	2854	730	0	3600	0	0	0	0	12	282	3306	0	3600	0	678	337	0	78	1370	1137	0	3600	0	0	0	0	18	0	3582	0	3600	0	0	0	0
61	0	0	0	0	0	3600	0	0	3600	0	0	0	0	27	785	2788	0	3600	0	0	0	0	27	128	3445	0	3600	0	0	0	0	0	0	3600	0	3600	0	0	0	0	0	0	3600	0	3600	0	0	0	0
62	0	0	0	0	0	3600	0	0	3600	0	0	0	0	21	2147	1432	0	3600	0	0	0	0	0	3600	0	0	3600	0	0	0	0	0	3600	0	0	3600	0	0	0	0	0	3600	0	0	3600	0	0	0	0
63	0	0	0	0	0	3600	0	0	3600	0	0	0	0	0	3600	0	0	3600	0	0	0	0	0	3600	0	0	3600	0	0	0	0	0	3600	0	0	3600	0	0	0	0	0	3600	0	0	3600	0	0	0	0
64	3600	0	0	0	0	0	0	0	3600	2061	1539	0	0	0	0	0	0	3600	0	950	0	0	141	0	0	2509	3600	0	425	0	0	0	0	0	3175	3600	0	777	0	0	0	0	0	2823	3600	0	1421	0	0
65	0	0	3600	0	0	0	0	0	3600	0	0	126	0	61	45	3368	0	3600	0	0	0	0	0	0	3600	0	3600	0	0	0	0	0	0	3600	0	3600	0	0	0	0	0	0	3600	0	3600	0	0	0	0
66	0	0	0	0	0	3600	0	0	3600	0	0	0	0	0	3600	0	0	3600	0	0	0	0	0	3600	0	0	3600	0	0	0	0	0	3600	0	0	3600	0	0	0	0	0	3600	0	0	3600	0	0	0	0
67	0	0	0	0	0	3600	0	0	3600	0	0	0	0	0	3600	0	0	3600	0	0	0	0	0	3600	0	0	3600	0	0	0	0	0	3600	0	0	3600	0	0	0	0	0	3600	0	0	3600	0	0	0	0
68	0	0	0	0	0	3600	0	0	3600	0	0	0	0	0	3600	0	0	3600	0	0	0	0	0	3600	0	0	3600	0	0	0	0	0	3600	0	0	3600	0	0	0	0	0	3600	0	0	3600	0	0	0	0
69	0	3600	0	0	0	0	0	0	3600	0	234	0	2039	0	0	0	1327	3600	0	499.02	0	1618.79	0	0	0	1482.19	3600	0	55	0	1337	0	0	0	2208	3600	0	0	0	663	0	0	0	2937	3600	0	0	0	1471
70	0	0	0	0	0	0	3600	0	3600	0	0	0	0	0	0	3600	0	3600	0	0	0	0	0	0	3600	0	3600	0	0	0	0	0	0	3600	0	3600	0	0	0	0	0	0	3600	0	3600	0	0	0	0
71	0	0	0	0	0	3600	0	0	3600	0	0	0	0	27	1280	2293	0	3600	0	0	0	0	0	0	3600	0	3600	0	0	0	0	0	0	3600	0	3600	0	0	0	0	0	666	2934	0	3600	0	0	0	0
72	0	0	0	0	0	0	0	3600	3600	0	0	0	0	0	0	0	3600	3600	0	1992	0	0	0	0	0	1608	3600	0	0	2724	0	0	0	0	876	3600	0	0	2779	0	0	0	0	821	3600	0	311	2172	0
73	0	0	0	0	0	3600	0	0	3600	0	0	0	0	0	3600	0	0	3600	0	0	0	0	0	3600	0	0	3600	0	0	0	0	0	3600	0	0	3600	0	0	0	0	0	3600	0	0	3600	0	0	0	0
74	0	0	0	0	0	0	3600	0	3600	0	0	0	0	30	15	3555	0	3600	0	0	0	0	18	286	3296	0	3600	0	0	1319	0	213	1464	604	0	3600	0	0	0	0	135	3465	0	0	3600	0	0	0	0
75	0	3600	0	0	0	0	0	0	3600	0	621	865	282	495	1337	0	0	3600	0	0	416	55	268	1142	1719	0	3600	0	0	0	0	27	1349	2224	0	3600	0	1693	912	0	44	951	0	0	3600	0	635	721	0
76	0	3600	0	0	0	0	0	0	3600	0	1251	1142	0	248	959	0	0	3600	0	286	809	0	472	2033	0	0	3600	0	176	311	738	380	1929	0	66	3600	0	284	595	795	382	889	655	0	3600	0	852	1186	0
77	0	0	0	0	0	3600	0	0	3600	0	0	0	0	45	2679	876	0	3600	0	0	0	0	0	3600	0	0	3600	0	0	0	0	0	3600	0	0	3600	0	0	0	0	0	3600	0	0	3600	0	0	0	0
78	0	0	0	0	0	3600	0	0	3600	0	0	0	0	0	3144	456	0	3600	0	0	0	0	20	3580	0	0	3600	0	0	0	0	84	3516	0	0	3600	0	0	0	0	1664	1936	0	0	3600	0	0	0	0
79	0	0	0	0	0	3600	0	0	3600	0	0	1137	0	63	2400	0	0	3600	0	0	3600	0	0	0	0	0	3600	0	0	3600	0	0	0	0	0	3600	0	0	3600	0	0	0	0	0	3600	0	0	3600	0
80	0	0	0	0	0	3600	0	0	3600	0	0	0	0	24	3576	0	0	3600	0	0	0	0	0	3600	0	0	3600	0	0	0	0	10	3590	0	0	3600	0	0	0	0	19	3581	0	0	3600	0	0	0	0
81	0	3600	0	0	0	0	0	0	3600	0	3600	0	0	0	0	0	0	3600	0	3600	0	0	0	0	0	0	3600	0	3600	0	0	0	0	0	0	3600	0	3600	0	0	0	0	0	0	3600	0	2667	0	0
82	0	0	0	0	0	3600	0	0	3600	0	0	0	0	47	3553	0	0	3600	0	0	0	0	48	3552	0	0	3600	0	0	0	0	0	3600	0	0	3600	0	0	0	0	45	3555	0	0	3600	0	0	0	0
83	0	0	0	0	0	3600	0	0	3600	0	0	0	0	0	3600	0	0	3600	0	0	0	0	0	3600	0	0	3600	0	0	0	0	0	3600	0	0	3600	0	0	0	0	0	3600	0	0	3600	0	0	0	0
84	0	0	0	0	0	3600	0	0	3600	0	578	0	0	22	3000	0	0	3600	0	1812	0	0	10	1778	0	0	3600	0	3565	0	0	21	14	0	0	3600	0	0	0	0	0	3600	0	0	3600	0	0	0	0
	10800	57600	14400	3600	0	180000	25200	10800		3211	33931.3	25213.3	7640	3753	173214	41249	14189		1118	32562	26237.2	3789.64	2942.68	167557	55318	12875.2		3600	23119.5	34127.5	4959.05	5787	158362	59754	12692		3600	19621	26754.4	1458	3896.29	170554	58790	17726.3		4653	21752.2	24813	3338.68
	84	84	84	84	84	84	84	84		84	84	84	84	84	84	84	84		84	84	84	84	84	84	84	84		84	84	84	84	84	84	84	84		84	84	84	84	84	84	84	84		84	84	84	84
	128.571	685.714	171.429	42.8571	0	2142.86	300	128.571		38.2262	403.944	300.159	90.9524	44.6786	2062.07	491.06	168.917		13.3095	387.642	312.348	45.1148	35.0319	1994.73	658.548	153.276		42.8571	275.232	406.28	59.0363	68.8929	1885.26	711.357	151.095		42.8571	233.584	318.505	17.3571	46.3844	2030.41	699.881	211.028		55.3929	258.955	295.393	39.7462
	2.14286	11.4286	2.85714	0.714286	0	35.7143	5	2.14286		0.637103	6.7324	5.00264	1.51587	0.744643	34.3679	8.18433	2.81528		0.221825	6.4607	5.20579	0.751913	0.583865	33.2455	10.9758	2.5546		0.714286	4.5872	6.77133	0.983938	1.14821	31.421	11.856	2.51825		0.714286	3.89306	5.30842	0.289286	0.773073	33.8401	11.6647	3.51713		0.923214	4.31591	4.92322	0.662437
	3.57143	19.0476	4.7619	1.19048	0	59.5238	8.33333	3.57143		1.06184	11.2207	8.33774	2.52646	1.24107	57.2798	13.6405	4.69213		0.369709	10.7678	8.67632	1.25319	0.973108	55.4091	18.293	4.25767		1.19048	7.64533	11.2855	1.6399	1.91369	52.3683	19.7599	4.19709		1.19048	6.48844	8.84736	0.482143	1.28846	56.4002	19.4411	5.86189		1.53869	7.19319	8.20536	1.10406
[truncated: 32 more columns]
