# Supplementary material for: Probing behavior of Adelges laricis Vallot (Hemiptera: Adelgidae) on Larix decidua Mill: Description and analysis of EPG waveforms
Source: PLoS One. 2021 May 18;16(5):e0251663. doi: 10.1371/journal.pone.0251663 (PMC8130970; doi:10.1371/journal.pone.0251663)
Supplement: S5 File — (XLSX) [file pone.0251663.s005.xlsx]

## Sheet: % of transitions
	Percentage (%) of transitions from one waveform to the next that occurred in all (n = 84) EPG recordings.
		Transitions from one waveforms to next
	No. replicate	np.-C1	np.-C2	np.-C3	C1-np.	C1-C2	C1-C3	C1-E1	C1-G	C2-np.	C2-C1	C2-C3	C2-E1	C2-G	C3-np.	C3-C1	C3-C2	C3-E1	C3-G	E1-E2	E1-E3	E1-C1	E1-C2	E1-C3	E2-E1	E2-E3	E2-C1	E2-C2	E2-C3	E3-E1	E3-E2	E3-C1	E3-C2	E3-C3	G-C1	G-C2	G-C3
	1	0	0	0	0	1	0	0	0	0	1	0	0	0	0	0	0	0	0	0	0	0	0	0	0	0	0	0	0	0	0	0	0	0	0	0	0
	2	0	0	0	0	0	0	1	0	0	0	0	0	0	0	0	0	0	0	3	0	0	0	0	2	9	0	0	0	0	9	0	0	0	0	0	0
	3	0	0	0	0	0	0	0	0	0	0	0	0	0	0	0	0	0	0	0	0	0	0	0	0	0	0	0	0	0	1	0	0	0	0	0	0
	4	0	0	0	0	0	0	0	0	0	0	0	1	0	0	0	0	1	0	14	0	0	0	0	11	19	0	1	0	1	17	0	0	1	0	0	0
	5	0	0	0	0	0	0	0	0	0	0	0	5	0	0	0	0	0	0	4	0	0	4	0	3	1	0	0	0	0	0	0	0	0	0	0	0
	6	0	0	0	0	0	0	0	0	0	0	0	0	0	0	0	0	0	0	7	0	0	0	0	7	4	0	0	0	0	3	0	0	0	0	0	0
	7	0	0	0	0	0	0	0	0	0	0	0	8	0	0	0	0	0	0	11	0	0	3	0	6	0	0	5	0	0	0	0	0	0	0	0	0
	8	0	0	0	0	0	0	0	5	0	0	0	0	0	0	0	0	0	0	0	0	0	0	0	0	0	0	0	0	0	0	0	0	0	4	0	0
	9	0	0	0	0	0	0	0	0	0	0	0	0	0	0	0	0	1	0	6	0	0	0	0	4	11	0	0	0	1	10	0	0	0	0	0	0
	10	0	0	0	0	3	0	0	0	0	2	0	0	1	0	0	0	0	0	0	0	0	0	0	0	0	0	0	0	0	0	0	0	0	0	0	0
	11	0	0	0	0	0	0	0	0	0	0	0	0	0	0	0	0	0	0	0	0	0	0	0	0	0	0	0	0	0	0	0	0	0	0	0	0
	12	0	0	0	0	27	0	0	0	0	16	0	13	0	0	0	0	0	0	19	0	2	0	0	8	0	8	3	0	0	0	0	0	0	0	0	0
	13	0	0	0	0	0	0	1	2	0	0	0	2	0	0	0	0	2	1	2	0	0	2	2	1	0	0	0	1	0	0	0	0	0	2	0	0
	14	0	0	0	0	0	0	11	0	0	0	0	12	0	0	0	0	1	0	57	0	4	3	0	40	0	6	10	1	0	0	0	0	0	0	0	0
	15	0	0	0	0	0	0	0	0	0	0	0	0	0	0	0	0	0	0	1	0	0	0	0	1	8	0	0	0	0	7	0	0	0	0	0	0
	16	0	0	0	0	0	0	0	0	0	0	0	0	0	0	0	0	0	0	0	0	0	0	0	0	0	0	0	0	0	0	0	0	0	0	0	0
	17	0	0	0	0	0	0	0	0	0	0	0	0	0	0	0	0	0	0	1	1	0	0	0	2	0	0	0	0	0	1	0	0	0	0	0	0
	18	0	0	0	0	0	0	0	0	0	0	0	3	0	0	0	0	0	0	11	0	0	0	0	8	0	0	3	0	0	0	0	0	0	0	0	0
	19	0	0	0	0	0	0	0	0	0	0	0	0	0	0	0	0	0	0	0	0	0	0	0	0	0	0	0	0	0	0	0	0	0	0	0	0
	20	0	0	0	0	0	0	0	0	0	0	0	0	0	0	0	0	0	0	0	0	0	0	0	0	1	0	0	0	0	0	0	0	0	0	0	0
	21	0	0	0	0	0	0	0	0	0	0	0	0	0	0	0	0	0	0	0	0	0	0	0	0	0	0	0	0	0	0	0	0	0	0	0	0
	22	0	0	0	0	0	0	0	0	0	0	0	0	0	0	0	0	0	0	0	0	0	0	0	0	0	0	0	0	0	0	0	0	0	0	0	0
	23	0	0	0	0	0	0	0	0	0	0	0	0	0	0	0	0	0	0	0	0	0	0	0	0	0	0	0	0	0	0	0	0	0	0	0	0
	24	0	0	0	0	0	0	0	0	0	0	0	0	0	0	0	0	0	0	0	0	0	0	0	0	0	0	0	0	0	0	0	0	0	0	0	0
	25	0	0	0	0	0	0	0	0	0	0	0	0	0	0	0	0	0	0	0	0	0	0	0	0	0	0	0	0	0	0	0	0	0	0	0	0
	26	0	0	0	0	0	0	0	0	0	0	0	0	0	0	0	0	0	0	0	0	0	0	0	0	0	0	0	0	0	0	0	0	0	0	0	0
	27	0	0	0	0	0	0	0	0	0	0	0	0	0	0	0	0	0	0	0	0	0	0	0	0	0	0	0	0	0	0	0	0	0	0	0	0
	28	0	0	0	0	0	0	0	0	0	0	0	0	0	0	0	0	0	0	1	0	0	0	0	1	3	0	0	0	0	3	0	0	0	0	0	0
	29	0	0	0	0	0	0	0	0	0	0	0	0	0	0	0	0	0	0	1	0	0	0	0	1	0	0	0	0	0	0	0	0	0	0	0	0
	30	0	0	0	0	0	0	0	0	0	0	0	0	0	0	0	0	0	0	0	0	0	0	0	0	1	0	0	0	0	1	0	0	0	0	0	0
	31	0	0	0	0	0	0	3	2	0	0	0	0	0	0	0	0	0	0	10	0	0	0	0	7	3	2	0	0	0	2	1	0	0	2	0	0
	32	0	0	0	0	0	0	0	0	0	0	0	1	0	0	0	0	0	0	5	1	0	0	0	4	1	0	0	0	1	0	0	1	0	0	0	0
	33	0	0	0	0	0	0	1	0	0	1	0	0	0	0	0	0	0	0	8	0	0	0	0	6	10	0	0	0	1	7	1	1	0	0	0	0
	34	0	0	0	0	0	0	0	0	0	0	0	0	0	0	0	0	0	0	0	0	0	0	0	0	0	0	0	0	0	0	0	0	0	0	0	0
	35	0	0	0	0	0	0	32	2	0	0	0	0	0	0	0	0	0	0	37	0	4	0	0	9	0	28	0	0	0	0	0	0	0	2	0	0
	36	0	0	0	0	0	0	1	1	0	0	0	0	0	0	0	0	0	0	1	0	0	0	0	0	0	1	0	0	0	0	0	0	0	1	0	0
	37	0	0	0	0	0	0	4	0	0	0	0	5	1	0	0	0	4	0	48	0	0	0	0	35	0	3	6	4	0	0	0	0	0	1	0	0
	38	0	0	0	0	0	0	1	0	0	0	0	0	0	0	0	0	0	0	2	0	0	0	0	1	0	0	0	0	0	0	0	0	0	0	0	0
	39	0	0	0	0	0	0	1	0	0	0	0	2	2	0	0	0	0	0	2	3	0	1	0	1	0	0	1	0	2	0	0	1	0	1	1	0
	40	0	0	0	0	0	0	0	0	0	0	0	0	0	0	0	0	0	0	0	0	0	0	0	0	0	0	0	0	0	0	0	0	0	0	0	0
	41	0	0	0	0	0	0	0	0	0	0	0	0	0	0	0	0	0	0	0	0	0	0	0	0	0	0	0	0	0	0	0	0	0	0	0	0
	42	0	0	0	0	1	0	0	0	0	0	0	14	2	0	0	0	2	1	43	0	0	0	0	27	0	1	13	3	0	0	0	0	0	0	2	0
	43	0	0	0	0	0	0	1	0	0	0	0	0	0	0	0	0	0	0	8	1	0	0	0	7	11	0	0	0	1	11	0	0	0	0	0	0
	44	0	0	0	0	0	0	1	2	0	0	0	8	1	0	0	0	0	0	36	0	0	0	0	27	0	2	7	0	0	0	0	0	0	1	2	0
	45	0	0	0	0	0	0	0	0	0	0	0	0	0	0	0	0	0	0	1	0	0	0	0	1	0	0	0	0	0	0	0	0	0	0	0	0
	46	0	0	0	0	0	0	0	0	0	0	0	0	0	0	0	0	0	0	4	0	0	0	0	4	0	0	0	0	0	0	0	0	0	0	0	0
	47	0	0	0	0	0	0	0	0	0	0	0	0	0	0	0	0	0	0	3	0	0	0	0	3	0	0	0	0	0	0	0	0	0	0	0	0
	48	0	0	0	1	0	0	0	0	0	0	0	0	0	0	0	0	0	0	0	0	0	0	0	0	0	0	0	0	0	0	1	0	0	0	0	0
	49	0	0	0	0	0	0	0	0	0	0	0	0	0	1	0	0	0	0	0	0	0	0	0	0	0	0	0	0	0	0	0	0	0	0	0	0
	50	0	0	0	1	0	0	4	0	0	0	0	18	0	0	0	0	3	0	45	0	0	1	1	22	0	5	17	2	0	0	0	0	0	0	0	0
	51	0	0	0	0	0	0	0	0	0	0	0	0	0	0	0	0	0	0	3	0	0	0	0	3	0	0	0	0	0	0	0	0	0	0	0	0
	52	2	0	1	2	0	0	12	0	0	0	0	4	3	0	0	0	3	2	16	0	2	2	1	2	1	9	3	2	0	1	0	0	0	2	2	1
	53	0	0	0	0	0	0	3	0	0	0	0	11	1	0	0	0	0	0	64	0	0	0	0	50	0	0	13	0	0	0	0	0	0	2	0	0
	54	0	0	0	0	0	0	0	0	0	0	0	2	1	0	0	0	0	0	2	0	0	0	0	0	0	0	2	0	0	0	0	0	0	0	1	0
	55	0	0	0	0	0	0	0	0	0	0	0	0	0	0	0	0	0	0	11	0	0	0	0	10	3	0	0	0	1	2	0	0	0	0	0	0
	56	1	0	0	0	0	0	1	1	0	0	0	0	0	0	0	0	0	0	0	1	0	0	0	0	0	0	0	0	0	0	0	0	0	1	0	0
	57	0	0	0	0	0	0	0	0	0	0	0	0	0	0	0	0	0	0	0	0	0	0	0	0	0	0	0	0	0	0	0	0	0	0	0	0
	58	0	0	0	0	0	0	1	0	0	0	0	0	0	0	0	0	0	0	1	0	0	0	0	0	0	2	0	0	0	0	0	0	0	0	0	0
	59	0	0	0	0	1	0	0	0	0	0	0	1	0	0	0	0	0	0	8	0	0	0	0	6	15	0	0	0	1	13	0	0	0	0	0	0
	60	0	0	0	0	2	0	0	0	0	0	0	5	0	0	0	0	0	0	15	5	0	0	0	12	7	2	3	0	3	8	0	0	0	0	0	0
	61	0	0	0	0	0	0	0	0	0	0	0	0	0	0	0	0	0	0	3	0	0	0	0	2	3	0	0	0	1	1	0	0	0	0	0	0
	62	0	0	0	0	0	0	0	0	0	0	0	0	0	0	0	0	0	0	2	0	0	0	0	2	3	0	0	0	0	3	0	0	0	0	0	0
	63	0	0	0	0	0	0	0	0	0	0	0	0	0	0	0	0	0	0	0	0	0	0	0	0	0	0	0	0	0	0	0	0	0	0	0	0
	64	1	0	0	0	0	0	2	14	0	0	0	0	2	0	0	0	0	0	0	0	2	0	0	0	0	0	0	0	0	0	0	0	0	14	2	0
	65	0	0	0	0	0	0	0	0	0	0	0	1	0	0	0	0	0	0	1	1	0	0	0	1	1	0	0	0	0	1	0	0	0	0	0	0
	66	0	0	0	0	0	0	0	0	0	0	0	0	0	0	0	0	0	0	0	0	0	0	0	0	0	0	0	0	0	0	0	0	0	0	0	0
	67	0	0	0	0	0	0	0	0	0	0	0	0	0	0	0	0	0	0	0	0	0	0	0	0	0	0	0	0	0	0	0	0	0	0	0	0
	68	0	0	0	0	0	0	0	0	0	0	0	0	0	0	0	0	0	0	0	0	0	0	0	0	0	0	0	0	0	0	0	0	0	0	0	0
	69	0	0	0	0	0	2	0	0	0	0	0	0	0	0	1	0	0	6	0	0	0	0	0	0	0	0	0	0	0	0	0	0	0	0	0	5
	70	0	0	0	0	0	0	0	0	0	0	0	0	0	0	0	0	0	0	0	0	0	0	0	0	0	0	0	0	0	0	0	0	0	0	0	0
	71	0	0	0	0	0	0	2	0	0	0	0	0	0	0	0	0	0	0	4	0	0	0	0	2	0	2	0	0	0	0	0	0	0	0	0	0
	72	0	0	0	0	0	0	0	0	0	0	0	0	0	0	0	0	0	0	1	0	0	0	0	1	14	0	0	0	0	13	0	0	0	0	0	0
	73	0	0	0	0	0	0	0	2	0	0	0	0	27	0	0	0	0	0	0	0	0	0	0	0	0	0	0	0	0	0	0	0	0	2	27	0
	74	0	0	0	0	0	0	0	0	0	0	0	0	0	0	0	0	0	0	0	0	0	0	0	0	0	0	0	0	0	0	0	0	0	0	0	0
	75	0	0	0	0	0	0	0	0	0	0	0	4	0	0	0	0	0	0	35	2	0	1	0	31	5	0	3	0	3	5	0	0	0	0	0	0
	76	0	0	0	0	6	0	1	7	0	0	0	16	1	0	0	0	1	0	78	0	0	2	1	63	9	8	8	0	0	9	0	0	0	5	3	0
	77	0	0	0	0	5	1	6	2	0	0	0	24	1	0	0	0	13	0	133	0	2	1	1	92	3	11	18	10	2	1	0	0	0	0	1	1
	78	0	0	0	0	0	0	0	0	0	0	0	0	0	0	0	0	0	0	3	0	0	0	0	3	4	0	0	0	0	4	0	0	0	0	0	0
	79	0	0	0	0	0	0	0	0	0	0	0	4	0	0	0	0	0	0	22	0	0	1	0	19	2	0	3	0	0	2	0	0	0	0	0	0
	80	0	0	0	0	0	0	0	0	0	0	0	2	0	0	0	0	0	0	2	0	0	1	0	1	0	0	2	0	0	0	0	0	0	0	0	0
	81	0	0	0	0	0	0	0	0	0	0	0	0	0	0	0	0	0	0	13	0	0	0	0	13	0	0	0	0	0	0	0	0	0	0	0	0
	82	0	0	0	0	0	0	0	1	0	0	0	0	0	0	0	0	0	0	0	0	0	0	0	0	0	0	0	0	0	0	0	0	0	0	0	0
	83	0	0	0	0	0	0	0	0	0	0	0	0	0	0	0	0	0	0	4	0	0	0	0	4	0	0	0	0	0	0	0	0	0	0	0	0
	84	0	0	0	0	0	0	0	0	0	0	0	0	0	0	0	0	0	0	0	0	0	0	0	0	0	0	0	0	0	0	0	0	0	0	0	0
		4	0	1	4	46	3	90	41	0	20	0	166	43	1	1	0	31	10	812	15	16	22	6	566	152	90	121	23	18	135	3	3	1	40	41	7
		80	0	20	2.17391	25	1.63043	48.913	22.2826	0	8.73362	0	72.4891	18.7773	2.32558	2.32558	0	72.093	23.2558	93.3333	1.72414	1.83908	2.52874	0.689655	60.1488	16.153	9.56429	12.8587	2.44421	11.25	84.375	1.875	1.875	0.625	45.4545	46.5909	7.95455
				5					184					229					43					870					941					160			88
				100					100					100					100					100.115					101.169					100			100
