# Supplementary material for: Probing behavior of Adelges laricis Vallot (Hemiptera: Adelgidae) on Larix decidua Mill: Description and analysis of EPG waveforms
Source: PLoS One. 2021 May 18;16(5):e0251663. doi: 10.1371/journal.pone.0251663 (PMC8130970; doi:10.1371/journal.pone.0251663)
Supplement: S6 File — (XLSX) [file pone.0251663.s006.xlsx]

## Sheet: Arkusz1
Relative amplitude (%)a (min-max)
											Medium amplitude; 5V = 100% amplitude.
	Lp	AC1	AC2	AC3	AE1	AE2p	AE2w	AE3	AG			1	5 V
	1	0.3	0.1	0.2	0.4	0.6	0.4	1.4	1.4			X %	average [V]
	2	0.5	0.2	0.2	0.4	0.6	0.5	1.3	1
	3	0.2	0.1	0.2	0.4	0.6	0.5	0.8	1
	4	0.2	0.1	0.2	0.4	0.6	0.4	0.6	1.2
	5	0.5	0.3	0.2	0.4	0.8	0.4	1.5	3					n	average	min	max	±BS
	6	0.4	0.1	0.8	0.5	0.9	0.5	0.9	2				AC1	30	0.4	0.2	0.7	0.0287678
	7	0.3	0.2	0.8	0.5	1	0.5	0.9	1				AC2	30	0.24	0.1	0.7	0.0247284
	8	0.6	0.3	0.8	0.5	1.2	0.6	0.9	3.5				AC3	30	0.463333	0.1	1.5	0.0614917
	9	0.6	0.2	0.8	0.5	0.5	0.4	1	2				AE1	30	0.47	0.2	1	0.0336138
	10	0.7	0.2	0.5	0.4	0.8	0.3	0.6	0.9				AE2p	30	0.846667	0.5	1.3	0.0419998
	11	0.3	0.1	0.3	0.9	0.8	0.4	0.7	1				AE2w	30	0.42	0.2	0.6	0.0181944
	12	0.2	0.1	0.3	1	0.9	0.5	0.6	1				AE3	30	0.92	0.5	1.6	0.0503779
	13	0.2	0.3	0.3	0.6	1	0.6	0.8	0.5				AG	30	1.47	0.5	3.5	0.138477
	14	0.3	0.2	0.3	0.7	1	0.4	1	2
	15	0.4	0.5	0.5	0.4	0.9	0.3	1	1				V %	n	average	min	max	±BS
	16	0.5	0.3	0.5	0.2	0.8	0.4	0.6	1				AC1	30	8	4	14	0.575356
	17	0.6	0.3	0.2	0.3	0.8	0.4	0.8	1				AC2	30	4.8	2	14	0.494568
	18	0.2	0.2	0.1	0.4	0.6	0.4	0.9	0.9				AC3	30	9.26667	2	30	1.22983
	19	0.3	0.2	0.3	0.4	0.5	0.4	0.8	0.9				AE1	30	9.4	4	20	0.672275
	20	0.5	0.3	0.4	0.4	1.3	0.3	0.8	1.5				AE2p	30	16.9333	10	26	0.839996
	21	0.5	0.2	0.5	0.5	1.2	0.3	0.9	1.3				AE2w	30	8.4	4	12	0.363887
	22	0.4	0.2	1.2	0.3	1	0.3	1	1.2				AE3	30	18.4	10	32	1.00756
	23	0.6	0.1	0.6	0.6	1.2	0.4	1.1	2				AG	30	29.4	10	70	2.76954
	24	0.3	0.1	0.8	0.6	1	0.4	1.2	1.5
	25	0.2	0.7	1.5	0.3	0.6	0.5	1	3.5
	26	0.3	0.3	0.7	0.2	0.7	0.5	0.9	1.6
	27	0.5	0.4	0.2	0.7	1.2	0.6	0.5	1.5
	28	0.7	0.4	0.2	0.3	0.6	0.2	0.5	2
	29	0.4	0.3	0.1	0.3	0.8	0.3	1	1
	30	0.3	0.2	0.2	0.6	0.9	0.5	1.6	0.7
	average	0.4	0.24	0.463333	0.47	0.846667	0.42	0.92	1.47
	Relative amplitude	8	4.8	9.26667	9.4	16.9333	8.4	18.4	29.4
		AC1	AC2	AC3	AE1	AE2p	AE2w	AE3	AG
